# Supplementary material for: The rod synapse in aging wildtype and Dscaml1 mutant mice
Source: PLoS One. 2023 Nov 1;18(11):e0290257. doi: 10.1371/journal.pone.0290257 (PMC10619811; doi:10.1371/journal.pone.0290257)
Supplement: S1 Dataset — (XLSX) [file pone.0290257.s001.xlsx]

## Sheet: Fig 2G
		P14			P35			P90			P540
		OPL	Displaced	%	OPL	Displaced	%	OPL	Displaced	%	OPL	Displaced	%
	WT	157	0	0	357	1	0.27933	131	0	0	378	8	2.07254
	WT	206	0	0	208	0	0	199	1	0.5	342	21	5.78512
	WT	268	1	0.371747	243	0	0	186	0	0	284	11	3.72881
	WT	251	0	0	294	0	0	172	0	0	316	7	2.16718
	WT	231	0	0	189	0	0	128	0	0	419	10	2.331
	WT	215	0	0	258	0	0	204	2	0.970874	341	8	2.29226
	WT	299	0	0	318	1	0.31348	176	0	0	407	3	0.731707
	WT	194	2	1.02041	165	0	0	194	1	0.512821	341	13	3.67232
	WT	174	0	0	280	0	0	174	0	0	336	12	3.44828
	WT	242	0	0	223	0	0	253	0	0	440	11	2.43902
	WT	157	0	0	188	1	0.529101	263	0	0	354	7	1.93906
	WT	206	0	0	213	0	0	192	1	0.518135	462	4	0.858369
	WT	268	3	1.10701	171	0	0	163	0	0	303	6	1.94175
	WT	251	0	0	210	0	0				266	11	3.97112
	WT	231	0	0	177	3	1.66667
	Average			0.166611			0.185905			0.192448			2.6699
	+/-	369	0	0	98	0	0	229	0	0	305	5	1.6129
	+/-	311	1	0.320513	103	1	0.961538	279	0	0	369	6	1.6
	+/-	276	0	0	93	1	1.06383	280	1	0.355872	239	11	4.4
	+/-	263	1	0.378788				211	0	0	231	10	4.14938
	+/-	246	0	0				222	2	0.892857	281	6	2.09059
	+/-	293	0	0	153	1	0.649351	145	0	0	179	17	8.67347
	+/-	209	1	0.47619	127	0	0	136	0	0
	+/-	259	0	0	117	0	0	253	0	0
	+/-	254	0	0				160	0	0
	+/-	176	0	0				154	2	1.28205
	+/-	136	0	0	140	0	0	309	0	0
	+/-	226	0	0	101	0	0	273	0	0
	+/-	321	0	0	113	0	0	358	0	0
	+/-	144	3	2.04082	114	1	0.869565	312	1	0.319489
	+/-							269	0	0
	Average			0.229736			0.354428			0.190018			3.75439
	-/-	212	2	0.934579	130	0	0	92	1	1.07527	169	3	1.74419
	-/-	221	1	0.45045	225	0	0	146	1	0.680272	189	6	3.07692
	-/-	384	3	0.775194	127	0	0	138	1	0.719424	242	10	3.96825
	-/-	261	3	1.13636	136	0	0	187	1	0.531915	253	4	1.55642
	-/-	193	2	1.02564	188	1	0.529101	144	1	0.689655	232	3	1.2766
	-/-	209	0	0	211	0	0	123	1	0.806452	197	6	2.95567
	-/-	260	0	0	178	0	0	156	2	1.26582	205	5	2.38095
	-/-	325	0	0	246	0	0	119	1	0.833333	200	2	0.990099
	-/-	286	0	0	264	1	0.377358	105	0	0	171	1	0.581395
	-/-				300	0	0	174	0	0	156	1	0.636943
	-/-	313	0	0	153	0	0	102	2	1.92308	108	2	1.81818
	-/-	155	0	0	205	0	0	123	3	2.38095	176	5	2.76243
	-/-	199	0	0	191	0	0				218	8	3.53982
	-/-	202	2	0.980392	189	1	0.526316				157	7	4.26829
	-/-	293	1	0.340136							243	4	1.61943
	Average			0.403054			0.102341			0.908848			2.21171

## Sheet: Fig 3D
Spherule Invagination Counts
	Wildtype	BAX	DSCAML1
1	4	4	5
2	5	4	5
3	4	4	5
4	5	4	5
5	4	4	5
6	4	4	6
7	4	4	6
8	3	4	4
9	3	4	6
10	4	4	7
11	5	4	6
12	4	5	5
13	4	5	6
14	4	4	4
15	4	4	5
16	4	4	6
17	4	5	4
18	3	4	5
19		3
20		4

## Sheet: Fig 5E
		Dendrites
Wildtype	RBC 1	29
	RBC 2	41
	RBC 3	23
	RBC 4	42
	RBC 5	41
	RBC 6	35
	RBC 7	37
	RBC 8	36
	Average	35.5
BAX null	RBC 1	26
	RBC 3	16
	RBC 4	23
	RBC 5	22
	RBC 6	16
	RBC 7	29
	Average	22
DSCAML1	RBC 1	20
	RBC 2	19
	RBC 3	18
	RBC 4	30
	RBC 5	19
	RBC 6	8
	Average	19

## Sheet: Fig 5F
		Invaginate	Terminate	%
Wildtype	RBC 1	26	3	89.6552
	RBC 2	37	4	90.2439
	RBC 3	17	6	73.913
	RBC 4	41	1	97.619
	RBC 5	36	5	87.8049
	RBC 6	31	4	88.5714
	RBC 7	32	5	86.4865
	RBC 8	29	7	80.5556
			Average	86.8562
BAX null	RBC 1	24	2	92.3077
	RBC 3	14	2	87.5
	RBC 4	21	2	91.3043
	RBC 5	20	2	90.9091
	RBC 6	14	2	87.5
	RBC 7	28	1	96.5517
			Average	91.0121
DSCAML1	RBC 1	12	8	60
	RBC 2	11	8	57.8947
	RBC 3	11	7	61.1111
	RBC 4	17	13	56.6667
	RBC 5	11	8	57.8947
	RBC 6	7	1	87.5
			Average	63.5112

## Sheet: Fig 6D
	Mitochondrial Volume
	Wildtype	BAX null	DSCAML1
	0.03	0.06	0.0120198
	0.03	0.06	0.0159764
	0.03	0.07	0.0163683
	0.03	0.07	0.0193311
	0.0313713	0.08	0.02
	0.0395225	0.08	0.021
	0.04	0.08	0.023
	0.04	0.08	0.0231353
	0.04	0.08	0.0231808
	0.04	0.09	0.027
	0.04	0.09	0.027524
	0.04	0.09	0.0277821
	0.0445866	0.09	0.029814
	0.05	0.1	0.031
	0.05	0.1	0.033
	0.05	0.1	0.033
	0.0537491	0.1	0.033
	0.053927	0.11	0.04
	0.0553456	0.11	0.04
	0.0574579	0.11	0.04
	0.0581885	0.11	0.0403891
	0.0590808	0.11	0.042
	0.06	0.11	0.043
	0.062941	0.12	0.043
	0.0645566	0.12	0.044
	0.0663867	0.12	0.0446133
	0.066988	0.13	0.045
	0.0696016	0.13	0.045
	0.07	0.13	0.045
	0.07	0.14	0.046
	0.07	0.15	0.046
	0.071273	0.15	0.0468886
	0.0726181	0.16	0.0485686
	0.0749936	0.16	0.0499664
	0.0758609	0.16	0.05
	0.0772559	0.17	0.051
	0.0787788	0.17	0.052
	0.0795065	0.17	0.053
	0.08	0.18	0.054
	0.08	0.18	0.054
	0.0848103	0.2	0.055258
	0.0864949	0.2	0.057
	0.0876327	0.2	0.0572657
	0.087912	0.2	0.058
	0.0883544	0.21	0.0584977
	0.09	0.22	0.06
	0.0926851	0.22	0.06
	0.0952531	0.23	0.062
	0.0973376	0.23	0.063
	0.0985548	0.24	0.063
	0.0999395	0.24	0.063
	0.101615	0.24	0.065
	0.108092	0.24	0.065
	0.11	0.24	0.0654773
	0.113953	0.25	0.0662879
	0.115569	0.25	0.0673647
	0.121713	0.25	0.068
	0.122782	0.26	0.0682167
	0.126332	0.26	0.069
	0.128275	0.26	0.0707034
	0.131575	0.26	0.0723459
	0.138514	0.27	0.0725506
	0.141648	0.27	0.073
	0.141732	0.27	0.073
	0.153315	0.28	0.073
	0.154868	0.28	0.0730054
	0.158823	0.29	0.0732956
	0.168653	0.29	0.074
	0.169472	0.3	0.077
	0.17	0.31	0.077
	0.172331	0.31	0.078
	0.172408	0.31	0.078
	0.173391	0.31	0.079
	0.175849	0.31	0.0798606
	0.179677	0.31	0.08
	0.18	0.31	0.080298
	0.18241	0.31	0.081
	0.187612	0.32	0.0814791
	0.191162	0.32	0.0815754
	0.191463	0.32	0.082
	0.196444	0.33	0.082
	0.198061	0.33	0.083
	0.2	0.33	0.0834708
	0.2	0.33	0.0835605
	0.204836	0.34	0.0847804
	0.205222	0.34	0.085
	0.210313	0.36	0.085
	0.216049	0.37	0.085
	0.219618	0.37	0.0853141
	0.22	0.37	0.0873887
	0.2239	0.37	0.088
	0.230318	0.38	0.0883518
	0.24	0.38	0.089
	0.24	0.38	0.0893911
	0.24549	0.39	0.0898071
	0.25	0.39	0.0916436
	0.25	0.39	0.092
	0.25	0.4	0.092
	0.250407	0.4	0.092192
	0.254767	0.4	0.0927525
	0.258766	0.41	0.094
	0.260246	0.41	0.094
	0.260758	0.41	0.094
	0.266801	0.42	0.094
	0.26932	0.43	0.0943269
	0.27	0.44	0.095
	0.275147	0.44	0.0950973
	0.284187	0.44	0.096
	0.287603	0.45	0.0970222
	0.289803	0.45	0.0977271
	0.3	0.45	0.098
	0.307183	0.45	0.0980321
	0.307945	0.45	0.0985042
	0.30883	0.45	0.099
	0.30946	0.46	0.1
	0.31	0.46	0.10018
	0.319153	0.47	0.100317
	0.32	0.48	0.101953
	0.32	0.49	0.103658
	0.32	0.49	0.105
	0.322401	0.5	0.106
	0.324028	0.5	0.106
	0.328526	0.5	0.106115
	0.328945	0.51	0.106216
	0.33	0.51	0.107
	0.359852	0.51	0.107
	0.365085	0.52	0.108
	0.369201	0.52	0.109
	0.369444	0.54	0.11
	0.369473	0.54	0.111
	0.37	0.54	0.111
	0.370113	0.54	0.111
	0.374376	0.55	0.111634
	0.381476	0.55	0.112
	0.391944	0.55	0.112
	0.4	0.56	0.114
	0.402229	0.56	0.114834
	0.404269	0.56	0.115
	0.407556	0.57	0.116
	0.409085	0.57	0.116431
	0.410443	0.57	0.117
	0.43	0.59	0.118897
	0.434191	0.59	0.119
	0.435276	0.6	0.12
	0.438429	0.6	0.121193
	0.44	0.61	0.121404
	0.44	0.63	0.121533
	0.440903	0.63	0.122
	0.458089	0.64	0.122992
	0.46	0.65	0.123
	0.46001	0.65	0.123
	0.47	0.65	0.123
	0.477323	0.66	0.125
	0.477675	0.67	0.125919
	0.478787	0.67	0.127
	0.485121	0.68	0.128
	0.485249	0.71	0.128
	0.50451	0.71	0.128
	0.506061	0.73	0.128072
	0.524439	0.73	0.130029
	0.526033	0.73	0.131
	0.53	0.74	0.131
	0.548948	0.75	0.132
	0.559956	0.76	0.134498
	0.569201	0.76	0.134831
	0.573495	0.76	0.135
	0.573593	0.77	0.137
	0.575494	0.78	0.13726
	0.579983	0.78	0.138
	0.58	0.79	0.138611
	0.59	0.79	0.139
	0.59	0.81	0.140882
	0.6	0.83	0.142
	0.608986	0.83	0.142842
	0.61	0.84	0.143
	0.613032	0.85	0.143
	0.613862	0.86	0.145976
	0.617699	0.87	0.147
	0.619541	0.87	0.147
	0.628767	0.88	0.147
	0.63	0.9	0.147177
	0.631627	0.91	0.147241
	0.644456	0.91	0.148176
	0.654824	0.92	0.149
	0.656256	0.96	0.149134
	0.675805	0.97	0.150171
	0.68	0.98	0.152071
	0.681484	0.98	0.152577
	0.69	0.98	0.154
	0.692156	0.98	0.154145
	0.69818	0.99	0.155
	0.7	1	0.15508
	0.704741	1.01	0.156
	0.72448	1.01	0.158
	0.778657	1.01	0.158572
	0.804461	1.02	0.159
	0.82	1.04	0.159047
	0.86	1.06	0.16
	0.879242	1.08	0.16
	0.880181	1.1	0.160407
	0.88872	1.13	0.162
	0.891122	1.14	0.163
	0.891271	1.16	0.164
	0.92049	1.16	0.164
	0.924662	1.21	0.164596
	0.94451	1.21	0.166645
	0.982805	1.22	0.168
	1.01	1.22	0.168733
	1.04316	1.24	0.169
	1.06108	1.25	0.169
	1.06398	1.26	0.172905
	1.0796	1.26	0.172974
	1.13312	1.29	0.174
	1.14	1.31	0.176
	1.15	1.32	0.17764
	1.15237	1.36	0.177977
	1.17217	1.37	0.178
	1.22	1.39	0.178
	1.24459	1.4	0.178
	1.29	1.5	0.179
	1.319	1.5	0.179
	1.41459	1.55	0.179531
	1.52335	1.59	0.181
	1.7116	1.61	0.181
	1.75804	1.7	0.181475
	1.81062	1.99	0.182098
	1.82515	2	0.183
	2.04762	2	0.18317
	2.13039	2.02	0.186
	2.34424	2.1	0.186
	4.76833	2.68	0.188
	6.23	2.71	0.188899
	6.39	2.76	0.188936
	6.8	3.35	0.189
		3.9	0.189
			0.191819
			0.192
			0.192244
			0.192828
			0.193715
			0.194
			0.195
			0.196317
			0.197
			0.19749
			0.198
			0.199
			0.199833
			0.2
			0.200181
			0.202
			0.202
			0.204
			0.205085
			0.206
			0.206
			0.207
			0.207
			0.208
			0.209
			0.209
			0.21
			0.211
			0.211
			0.212
			0.214728
			0.215
			0.215
			0.215776
			0.216
			0.218
			0.218
			0.218619
			0.22
			0.223
			0.224987
			0.225
			0.225
			0.225059
			0.226
			0.226
			0.22612
			0.228
			0.229
			0.229
			0.229
			0.229072
			0.229234
			0.23
			0.23
			0.231
			0.231
			0.233
			0.234
			0.235
			0.236
			0.2368
			0.237
			0.238779
			0.239
			0.239
			0.241
			0.242348
			0.244
			0.244163
			0.24667
			0.248
			0.248329
			0.249507
			0.250292
			0.251111
			0.252
			0.255
			0.256788
			0.257
			0.26
			0.262258
			0.262452
			0.263
			0.263528
			0.264
			0.264
			0.267595
			0.267771
			0.268
			0.269595
			0.270899
			0.272
			0.273
			0.273922
			0.275
			0.275
			0.276
			0.277
			0.278
			0.278
			0.279123
			0.281
			0.281861
			0.283
			0.28406
			0.284614
			0.285905
			0.286
			0.286
			0.288683
			0.290737
			0.291
			0.292
			0.293608
			0.295
			0.296
			0.29675
			0.299
			0.300181
			0.300467
			0.301
			0.303
			0.303815
			0.304
			0.306076
			0.307
			0.307
			0.308
			0.308489
			0.308758
			0.309647
			0.311156
			0.313094
			0.314
			0.315
			0.317
			0.317177
			0.318
			0.318
			0.318
			0.32
			0.321458
			0.323164
			0.323849
			0.324
			0.324
			0.326
			0.326
			0.326631
			0.327
			0.329941
			0.330653
			0.331
			0.332
			0.332627
			0.333
			0.334
			0.334
			0.334967
			0.336
			0.336
			0.33631
			0.338
			0.341093
			0.342794
			0.34362
			0.344
			0.344
			0.345
			0.346568
			0.347
			0.347384
			0.350302
			0.350781
			0.352
			0.352
			0.353
			0.356841
			0.357
			0.357
			0.359
			0.36092
			0.363
			0.364
			0.365
			0.366
			0.366
			0.367543
			0.367991
			0.369
			0.37
			0.371
			0.371
			0.372
			0.372045
			0.375
			0.375922
			0.376
			0.376
			0.376534
			0.377
			0.377
			0.377373
			0.378
			0.379
			0.379
			0.37998
			0.381173
			0.382
			0.383
			0.387
			0.389628
			0.39
			0.391196
			0.39231
			0.395
			0.397341
			0.399
			0.4
			0.40094
			0.401895
			0.403
			0.405
			0.407
			0.41042
			0.411891
			0.411906
			0.413
			0.413
			0.413228
			0.415
			0.418946
			0.421
			0.421
			0.427
			0.427
			0.427
			0.427
			0.429248
			0.43
			0.431
			0.431842
			0.434
			0.434148
			0.436
			0.438704
			0.439
			0.439
			0.439
			0.442381
			0.443797
			0.444
			0.445
			0.446074
			0.448
			0.450508
			0.451842
			0.452
			0.452508
			0.453096
			0.454
			0.455
			0.457691
			0.459742
			0.46
			0.460503
			0.461418
			0.465
			0.467
			0.469
			0.469837
			0.470847
			0.47248
			0.477101
			0.477569
			0.477844
			0.478258
			0.478352
			0.482168
			0.482327
			0.484431
			0.484513
			0.486
			0.487
			0.488
			0.488
			0.491973
			0.492
			0.504832
			0.505
			0.505
			0.507
			0.511896
			0.512
			0.513
			0.515406
			0.521332
			0.522
			0.522153
			0.527904
			0.529
			0.531
			0.531447
			0.533
			0.533
			0.53474
			0.536115
			0.537366
			0.538
			0.540202
			0.540742
			0.542
			0.543
			0.545799
			0.55
			0.557615
			0.560141
			0.564
			0.566
			0.567
			0.567
			0.567701
			0.577665
			0.579641
			0.582808
			0.584
			0.588
			0.58824
			0.589
			0.594581
			0.599848
			0.601
			0.606
			0.611
			0.614
			0.617
			0.620798
			0.621461
			0.623042
			0.628
			0.628
			0.628345
			0.629
			0.633
			0.642
			0.647
			0.653066
			0.663247
			0.666021
			0.666561
			0.678
			0.68
			0.685517
			0.692
			0.698
			0.698481
			0.712
			0.712
			0.712
			0.713
			0.714
			0.724261
			0.72469
			0.72469
			0.726403
			0.73
			0.731683
			0.73446
			0.736
			0.739999
			0.762
			0.771
			0.777
			0.777
			0.781398
			0.782552
			0.789
			0.789727
			0.790183
			0.792
			0.81074
			0.827
			0.834
			0.839239
			0.847
			0.85
			0.867651
			0.87
			0.876
			0.884
			0.889806
			0.899
			0.901
			0.903956
			0.904
			0.905
			0.913
			0.915
			0.918
			0.923
			0.92317
			0.934181
			0.937
			0.937455
			0.949
			0.972339
			0.974028
			0.974783
			0.998
			1.01
			1.014
			1.023
			1.025
			1.041
			1.08693
			1.088
			1.08856
			1.08856
			1.094
			1.10638
			1.1127
			1.133
			1.13695
			1.138
			1.17991
			1.18738
			1.203
			1.206
			1.23
			1.296
			1.304
			1.30887
			1.334
			1.35561
			1.359
			1.37918
			1.45999
			1.51837
			1.547
			1.55126
			1.57316
			1.58439
			1.66928
			1.855
			1.94074
			1.94665
			1.951
			2.259
Average	0.530355	0.637872	0.373255

## Sheet: Fig 6E
			Mitochondrial Volume
	Genotype	Cell	Total Volume	Volume 1.00+	%
	Wildtype	AE RBC 5	36.3	15.72	43.3058
	Wildtype	AE RBC 3	41.61	25.23	60.6345
	Wildtype	AE RBC 6	34.64	8.45	24.3938
				Average	42.778
	Bax null	RBC 1	45.63	17.65	38.6807
	Bax null	RBC 3	57.83	33.35	57.669
	Bax null	RBC 4	46.44	17.19	37.0155
				Average	44.4551
	Dscaml1	RBC 1	55.98	10.14	18.1136
	Dscaml1	RBC 2	55.93	7.12	12.7302
	Dscaml1	RBC 3	36.18	5.33	14.7319
	Dscaml1	RBC 5	48.13	14.63	30.3968
	Dscaml1	RBC 6	28.22	3.56	12.6152
	Dscaml1	RBC 7	32.27	8.86	27.4558
				Average	19.3406

## Sheet: Fig 6F
	Mitochondrial Complexity
	Wildtype	Bax null	DSCAML1
	0.891003	0.965292	0.926792
	0.907125	0.970926	0.92702
	0.931642	0.973015	0.927391
	0.935553	0.982269	0.931139
	0.950076	0.989091	0.939035
	0.950761	0.993923	0.943012
	0.952925	0.99842	0.947235
	0.965253	0.999482	0.94754
	0.989796	1.00049	0.948406
	0.992934	1.00098	0.948969
	0.993917	1.0209	0.950857
	0.993975	1.0214	0.952934
	0.999482	1.02486	0.953674
	1.0092	1.02707	0.954073
	1.02349	1.03151	0.956031
	1.02471	1.03479	0.957012
	1.02707	1.0362	0.957402
	1.02971	1.03721	0.957687
	1.02971	1.0431	0.958034
	1.02984	1.05128	0.958604
	1.02984	1.05516	0.959267
	1.03481	1.05544	0.959596
	1.03568	1.0566	0.960181
	1.0378	1.05813	0.960376
	1.0384	1.05984	0.962069
	1.04184	1.06153	0.965791
	1.04836	1.06793	0.970493
	1.04878	1.07511	0.971313
	1.0564	1.0781	0.971769
	1.06441	1.08581	0.972877
	1.06803	1.08859	0.974057
	1.0692	1.09506	0.97619
	1.07806	1.09657	0.976247
	1.08049	1.09916	0.977406
	1.0822	1.10192	0.979877
	1.08885	1.10515	0.980378
	1.091	1.1174	0.980565
	1.10146	1.12671	0.981394
	1.10745	1.13016	0.983333
	1.10835	1.13053	0.983576
	1.11152	1.15088	0.985315
	1.11608	1.15374	0.985922
	1.11723	1.15573	0.986666
	1.1205	1.16097	0.987029
	1.13038	1.16453	0.98703
	1.15407	1.17315	0.989883
	1.16162	1.17674	0.990002
	1.171	1.17727	0.991438
	1.18215	1.18203	0.992857
	1.18314	1.18659	0.995888
	1.19605	1.18845	0.998844
	1.20635	1.19283	0.999231
	1.21626	1.19481	1.00086
	1.22864	1.19601	1.00148
	1.23178	1.20539	1.00153
	1.23688	1.21074	1.00175
	1.23701	1.21158	1.00765
	1.24048	1.21296	1.00781
	1.24374	1.21498	1.00806
	1.25263	1.21736	1.01161
	1.25727	1.21764	1.01288
	1.26278	1.22078	1.01337
	1.26356	1.2213	1.01346
	1.27618	1.22376	1.01454
	1.29929	1.22391	1.01573
	1.29962	1.22556	1.01577
	1.30469	1.2389	1.01646
	1.30874	1.2428	1.01778
	1.32211	1.2458	1.01855
	1.3244	1.24587	1.01913
	1.32928	1.2474	1.01927
	1.32965	1.25036	1.02089
	1.33969	1.25742	1.0214
	1.34011	1.26597	1.02328
	1.35873	1.26608	1.02633
	1.3662	1.26811	1.02792
	1.37811	1.28626	1.0282
	1.38103	1.29276	1.02879
	1.38134	1.29574	1.02949
	1.38951	1.29978	1.03052
	1.41701	1.29997	1.03084
	1.42521	1.30211	1.03263
	1.43206	1.30246	1.0333
	1.43628	1.30905	1.03559
	1.44343	1.31204	1.03642
	1.44788	1.31356	1.03868
	1.45793	1.31451	1.04012
	1.45829	1.32696	1.04041
	1.45875	1.32719	1.04102
	1.46687	1.33012	1.04102
	1.4713	1.33032	1.04216
	1.48488	1.33107	1.04251
	1.49082	1.33492	1.04267
	1.49185	1.33675	1.04527
	1.49242	1.3401	1.04537
	1.49658	1.34042	1.04623
	1.50877	1.34042	1.04679
	1.51264	1.35223	1.04688
	1.51638	1.35223	1.04805
	1.51957	1.36129	1.04953
	1.54317	1.36308	1.04958
	1.54991	1.36397	1.05098
	1.55478	1.3648	1.05283
	1.5552	1.36788	1.05395
	1.5555	1.36932	1.05434
	1.56094	1.37552	1.056
	1.56308	1.37688	1.05608
	1.56347	1.3815	1.05638
	1.56469	1.38188	1.05764
	1.56998	1.39516	1.05849
	1.57227	1.40881	1.05909
	1.58067	1.42139	1.05928
	1.58526	1.42198	1.05996
	1.58909	1.42658	1.06061
	1.59188	1.42809	1.06089
	1.59666	1.42852	1.06151
	1.59958	1.42943	1.06222
	1.60014	1.42989	1.0625
	1.6209	1.43319	1.06278
	1.62167	1.45042	1.06323
	1.63558	1.45548	1.06533
	1.64126	1.4599	1.06556
	1.65388	1.46572	1.06713
	1.65561	1.4667	1.06831
	1.66625	1.47001	1.06851
	1.69591	1.4747	1.06975
	1.70495	1.47673	1.07035
	1.7089	1.47996	1.07096
	1.7092	1.49278	1.07365
	1.71395	1.49935	1.07605
	1.71805	1.50066	1.07652
	1.72478	1.50271	1.07711
	1.73852	1.50566	1.07883
	1.74376	1.51361	1.07889
	1.74525	1.5261	1.07903
	1.74969	1.52862	1.07936
	1.75233	1.52987	1.08554
	1.75747	1.53192	1.08569
	1.76135	1.53241	1.08571
	1.76277	1.53882	1.08674
	1.76599	1.54104	1.08746
	1.78114	1.54419	1.09038
	1.78329	1.54499	1.09097
	1.78335	1.5652	1.09113
	1.79293	1.56655	1.09141
	1.79766	1.56685	1.09263
	1.80428	1.56712	1.09305
	1.81155	1.57104	1.09427
	1.81477	1.57536	1.09501
	1.81805	1.57639	1.09635
	1.82046	1.57782	1.09732
	1.82163	1.57922	1.09737
	1.82685	1.58236	1.09797
	1.82963	1.5835	1.0988
	1.83737	1.58364	1.10158
	1.85193	1.58908	1.10164
	1.85332	1.58977	1.10175
	1.85556	1.59053	1.10363
	1.85613	1.59514	1.10659
	1.85962	1.59558	1.10798
	1.87994	1.60002	1.10872
	1.88859	1.60483	1.10896
	1.89429	1.6128	1.11021
	1.90124	1.61477	1.11075
	1.90178	1.6184	1.11091
	1.90294	1.62125	1.11204
	1.9081	1.62832	1.11208
	1.91729	1.63295	1.11275
	1.92074	1.6338	1.11296
	1.92642	1.63792	1.11408
	1.96013	1.63936	1.11436
	1.9618	1.64969	1.11569
	1.96551	1.65348	1.11669
	1.96887	1.65496	1.11796
	1.97493	1.67667	1.12052
	1.97806	1.6778	1.12235
	1.98472	1.68466	1.12353
	1.98812	1.68589	1.12397
	1.99001	1.68829	1.126
	2.00932	1.68839	1.12627
	2.01823	1.69439	1.12734
	2.04414	1.69787	1.1281
	2.05832	1.70185	1.12981
	2.06688	1.70696	1.1311
	2.08587	1.7173	1.1318
	2.09099	1.73288	1.13195
	2.10293	1.74743	1.13267
	2.14245	1.75489	1.13287
	2.16367	1.76361	1.13568
	2.16592	1.76709	1.13659
	2.16751	1.79204	1.13689
	2.17847	1.79391	1.13709
	2.18924	1.79931	1.13858
	2.20592	1.8019	1.13924
	2.22788	1.80848	1.13929
	2.23006	1.81214	1.13965
	2.23242	1.81833	1.14038
	2.2478	1.83371	1.1414
	2.26304	1.83722	1.14285
	2.32379	1.84702	1.14345
	2.33026	1.85599	1.14458
	2.33744	1.85712	1.14488
	2.34382	1.86007	1.14552
	2.34604	1.86153	1.14555
	2.38081	1.86209	1.14747
	2.40165	1.87363	1.1482
	2.40852	1.87649	1.14929
	2.44339	1.88362	1.15295
	2.45228	1.89021	1.15412
	2.46802	1.89091	1.15525
	2.539	1.89398	1.15619
	2.65494	1.8947	1.15688
	2.71801	1.90306	1.15804
	2.77602	1.90622	1.1582
	2.83633	1.90817	1.15869
	3.15363	1.92217	1.15877
	3.28882	1.94419	1.15986
	3.74063	1.95423	1.15988
	4.20627	1.95696	1.16253
	4.21427	1.97662	1.16299
	4.23723	1.98054	1.16343
		1.98111	1.16511
		1.98446	1.16524
		2.03972	1.16731
		2.04029	1.1677
		2.04214	1.17057
		2.07892	1.17241
		2.10149	1.17267
		2.22792	1.17298
		2.25756	1.17496
		2.29005	1.17556
		2.36822	1.17599
		2.39881	1.17686
		2.53748	1.1769
		2.65984	1.17848
			1.17998
			1.18033
			1.1809
			1.18183
			1.18291
			1.18318
			1.18361
			1.18394
			1.18434
			1.18474
			1.18623
			1.18897
			1.18983
			1.19065
			1.19196
			1.19301
			1.19358
			1.19412
			1.19482
			1.19738
			1.19838
			1.20053
			1.20243
			1.20442
			1.2049
			1.20851
			1.20909
			1.21288
			1.21343
			1.2166
			1.21842
			1.21882
			1.21901
			1.22232
			1.22277
			1.2238
			1.22442
			1.22491
			1.2251
			1.22699
			1.22701
			1.22974
			1.23091
			1.23227
			1.23233
			1.23317
			1.23396
			1.23518
			1.23567
			1.23576
			1.23727
			1.23758
			1.23949
			1.24274
			1.24451
			1.24551
			1.24644
			1.24658
			1.25352
			1.25428
			1.2546
			1.25477
			1.25489
			1.25539
			1.256
			1.25665
			1.25726
			1.25786
			1.25817
			1.25846
			1.2587
			1.2599
			1.26211
			1.26406
			1.26487
			1.26598
			1.26663
			1.27035
			1.27202
			1.27207
			1.2738
			1.27631
			1.27642
			1.27677
			1.27717
			1.27946
			1.28163
			1.28294
			1.28297
			1.28342
			1.28426
			1.28547
			1.28655
			1.28759
			1.28764
			1.2877
			1.28818
			1.28864
			1.28975
			1.29005
			1.29664
			1.2978
			1.29897
			1.30011
			1.30112
			1.30252
			1.30295
			1.30506
			1.30507
			1.3056
			1.30624
			1.30734
			1.30753
			1.30842
			1.30857
			1.30866
			1.30959
			1.31022
			1.31025
			1.31098
			1.31346
			1.31404
			1.31511
			1.3157
			1.31595
			1.31667
			1.31771
			1.32113
			1.32348
			1.32423
			1.3243
			1.32437
			1.32622
			1.32717
			1.32774
			1.32882
			1.32937
			1.33327
			1.33327
			1.33386
			1.33471
			1.33538
			1.33903
			1.33962
			1.33979
			1.34027
			1.34077
			1.3438
			1.34436
			1.34895
			1.34898
			1.34953
			1.34993
			1.35064
			1.35137
			1.35168
			1.35464
			1.35491
			1.35498
			1.35516
			1.35754
			1.35885
			1.35919
			1.35936
			1.36341
			1.36352
			1.36373
			1.36414
			1.36487
			1.36709
			1.37178
			1.37306
			1.37702
			1.37778
			1.37876
			1.38009
			1.3804
			1.38184
			1.38215
			1.38471
			1.38596
			1.38803
			1.38932
			1.3935
			1.39379
			1.39624
			1.39673
			1.39794
			1.39829
			1.39833
			1.39937
			1.40023
			1.40054
			1.40266
			1.40291
			1.40345
			1.4075
			1.41206
			1.4131
			1.41392
			1.41466
			1.41497
			1.41746
			1.41796
			1.41799
			1.41858
			1.42003
			1.4224
			1.42622
			1.4264
			1.42741
			1.42901
			1.43413
			1.43462
			1.43693
			1.4382
			1.43887
			1.43944
			1.44014
			1.4406
			1.44151
			1.44254
			1.44528
			1.44569
			1.44645
			1.44831
			1.44975
			1.44994
			1.45088
			1.45137
			1.45383
			1.45412
			1.45449
			1.45568
			1.45642
			1.46054
			1.46258
			1.46509
			1.47504
			1.47505
			1.47552
			1.47778
			1.47794
			1.48054
			1.48191
			1.4829
			1.48395
			1.48657
			1.487
			1.48726
			1.49585
			1.50049
			1.50054
			1.50311
			1.50313
			1.50354
			1.50414
			1.50588
			1.51237
			1.51261
			1.51587
			1.51702
			1.5172
			1.51993
			1.52389
			1.52403
			1.5248
			1.52784
			1.52986
			1.53039
			1.53096
			1.53223
			1.53226
			1.53359
			1.53574
			1.53842
			1.54153
			1.54456
			1.54733
			1.54833
			1.54873
			1.54943
			1.55064
			1.55245
			1.55342
			1.55523
			1.5584
			1.55889
			1.56222
			1.56264
			1.56288
			1.56542
			1.5684
			1.57121
			1.57124
			1.57697
			1.57962
			1.58035
			1.58064
			1.58269
			1.58459
			1.58503
			1.58578
			1.58812
			1.58853
			1.59048
			1.59484
			1.59488
			1.59505
			1.59525
			1.59911
			1.60459
			1.60526
			1.60943
			1.61036
			1.61268
			1.61414
			1.61543
			1.61561
			1.6168
			1.61776
			1.61828
			1.62038
			1.62265
			1.63124
			1.63458
			1.63661
			1.63849
			1.63925
			1.64209
			1.64361
			1.64399
			1.64749
			1.64977
			1.65327
			1.65343
			1.65429
			1.65673
			1.65735
			1.66103
			1.6642
			1.67691
			1.67748
			1.67833
			1.68046
			1.683
			1.696
			1.69965
			1.70034
			1.70121
			1.70403
			1.70973
			1.71038
			1.71281
			1.71532
			1.71736
			1.71757
			1.72241
			1.72418
			1.72494
			1.72574
			1.72694
			1.72873
			1.73308
			1.73787
			1.73855
			1.73911
			1.74492
			1.74769
			1.74805
			1.75116
			1.75118
			1.75231
			1.75395
			1.75413
			1.75994
			1.76067
			1.76074
			1.76329
			1.76777
			1.76995
			1.77158
			1.77342
			1.7782
			1.77851
			1.78149
			1.78377
			1.78433
			1.79184
			1.79188
			1.79687
			1.80135
			1.80135
			1.80252
			1.8031
			1.80364
			1.8045
			1.80627
			1.81528
			1.81786
			1.82779
			1.8322
			1.83717
			1.84565
			1.84752
			1.85017
			1.86386
			1.87271
			1.87769
			1.8839
			1.89907
			1.9017
			1.90961
			1.92109
			1.92743
			1.9285
			1.94387
			1.94965
			1.9528
			1.95734
			1.97294
			1.98797
			2.0062
			2.02088
			2.02855
			2.04869
			2.05872
			2.06825
			2.08967
			2.10698
			2.11927
			2.12915
			2.13129
			2.14101
			2.16297
			2.19982
			2.24261
			2.25149
			2.25149
			2.27103
			2.27813
			2.28268
			2.32195
			2.37664
			2.45331
			2.45615
			2.49257
			2.52551
			3.35151
